# Supplementary material for: Deep landscape update of dispersed and tandem repeats in the genome model of the red jungle fowl, Gallus gallus, using a series of de novo investigating tools
Source: BMC Genomics. 2016 Aug 19;17:659. doi: 10.1186/s12864-016-3015-5 (PMC4992247; doi:10.1186/s12864-016-3015-5)
Supplement: Additional file 2: — Evaluating the efficiency of P-clouds and Red. This file describes data on the relaibility of P-clouds, Red and REPET for evaluating the numbers of repeats in a eukaryotic genome. A synthesis of results supports that the sequence diversity and distribution of minisatellites as well as the lack of repeated satellite DNAs in numerous microchromosomes might be a signature specific to avian genomes. (ODT 23 kb) [file 12864_2016_3015_MOESM2_ESM.odt]

# Additional file 2: Evaluating the efficiency of P-clouds, REPET, and Red.
The amount of repeats in the model genome  Anopheles gambiae (AgamP3)1VectorBase : Bioinformatics Ressource for Invertebrate Vectors of Human Pathogens. https://www.vectorbase.org/ (2007) Accessed 2015 Sep 14. was determined using three programs: P-Clouds, REPET, and Red. Obtained repeat coverages were compared to those from RepeatMasker (RM) based on previous publications2Arensburger P, Megy K, Waterhouse RM, Abrudan J, Amedeo P, et al. Sequencing of Culex quinquefasciatus establishes a platform for mosquito comparative genomics. Science. 2010;330: 86-88.,3Holt RAG, Subramanian M, Halpern A, Sutton GG, Charlab R, et al.The Genome Sequence of the Malaria Mosquito Anopheles Gambiae. Science. 2002;298:129.. The results are summarized in Table 1 and 2 below.
VectorBase : Bioinformatics Ressource for Invertebrate Vectors of Human Pathogens. https://www.vectorbase.org/ (2007) Accessed 2015 Sep 14.
Arensburger P, Megy K, Waterhouse RM, Abrudan J, Amedeo P, et al. Sequencing of Culex quinquefasciatus establishes a platform for mosquito comparative genomics. Science. 2010;330: 86-88.
Holt RAG, Subramanian M, Halpern A, Sutton GG, Charlab R, et al.The Genome Sequence of the Malaria Mosquito Anopheles Gambiae. Science. 2002;298:129.
# Table 1 Amounts of repeats calculated by RM, REPET, P-clouds and Red in AgamP3.

Coverage of AgamP3 in bp
Percentage of AgamP3 coverage
AgamP3
277,645,527
100%
Repeat amount identified by RM
 41,794,934
 15.1%
Repeat amount identified by REPET
 73,501,425
 26.5%
Repeat amount identified by P-clouds
 74,964,293
 27.4%
Repeat amount identified by Red
78,322,870
 28.2%
# 
# Table 2 Overlaps between repeat annotation obtained with RM, REPET, P-clouds and Red in AgamP3.
Pair-comparison between files
Percentage of overlap in coverage of the first pair member by the second pair member
RM / P-clouds
61%
RM / REPET
100%
RM /Red
84%
REPET / P-clouds
61%
REPET / Red
99%
P-clouds / Red
62%
# 
# These results indicated that REPET and Red repeat coverage overlapped entirely (100%) with those of RM. In contrast, even though P-Clouds reported percentages of repeats similar to those calculated by REPET and Red these repeats did not entirely overlap  with the RM annotations and included a large number of repeat annotations that were specific to P-Clouds. Similar results were obtained with the dmel6_07 model4Flybase. ftp://ftp.flybase.net/genomes/Drosophila_melanogaster/dmel_r5.55_FB2014_01/ (1994) Accessed 2015 Sep 14. of the Drosophila melanogaster genome (data not shown). Finally, and in agreement with the above observation,  P-clouds has been reported to only annotate 57.3 % of repeats contained in the official TE annotation of Arabidopsis thaliana5Arabidopsis thaliana TAIR V10 Tes. https://urgi.versailles.inra.fr/gb2/gbrowse/tairv10_pub_TEs/ (2014) Accessed 2015 Sep 14.. These results led us to abandon the use of the P-clouds method and to use Red instead. Furthermore, Red has the advantage of having 100 to 1000 folds faster calculation time than REPET, RepeatScout and RepeatModeler packages6Girgis HZ. Red: an intelligent, rapid, accurate tool for detecting repeats de-novo on the genomic scale. BMC Bioinformatics. 2015;16:227..
Flybase. ftp://ftp.flybase.net/genomes/Drosophila_melanogaster/dmel_r5.55_FB2014_01/ (1994) Accessed 2015 Sep 14.
Arabidopsis thaliana TAIR V10 Tes. https://urgi.versailles.inra.fr/gb2/gbrowse/tairv10_pub_TEs/ (2014) Accessed 2015 Sep 14.
Girgis HZ. Red: an intelligent, rapid, accurate tool for detecting repeats de-novo on the genomic scale. BMC Bioinformatics. 2015;16:227.
