# Supplementary material for: Deep landscape update of dispersed and tandem repeats in the genome model of the red jungle fowl, Gallus gallus, using a series of de novo investigating tools
Source: BMC Genomics. 2016 Aug 19;17:659. doi: 10.1186/s12864-016-3015-5 (PMC4992247; doi:10.1186/s12864-016-3015-5)
Supplement: Additional file 5: — TE coverage in each galGal4 chromosomes in the ISB, REPET TE, TEannot DM and TE + DM annotations. Results are summarized within a table. (ODS 23 kb) [file 12864_2016_3015_MOESM5_ESM.ods]

## Sheet: Feuille1
Additional file 5: TE coverages in each galGal4 chromosomes in the ISB, REPET TE, TEannot DM and TE+DM annotations
Chromosome	Coverage ISB (%)	Coverage REPET TE (%)	Coverage TEannot DM (%)	Coverage TE+DM (%)	Increase factor between [TE+DM] & ISB annotations
1	12,91	15,24	6,14	21,38	1,66
2	11,11	12,95	5,66	18,61	1,67
3	9,20	10,57	4,90	15,46	1,68
4	7,95	9,10	4,41	13,52	1,7
5	6,68	7,58	3,99	11,57	1,73
6	5,59	6,17	3,29	9,46	1,69
7	5,07	5,60	3,24	8,83	1,74
8	5,54	5,89	3,23	9,12	1,65
9	4,27	4,74	2,74	7,48	1,75
10	4,16	4,43	2,50	6,94	1,67
11	4,17	4,45	2,82	7,27	1,74
12	4,35	4,63	2,57	7,20	1,66
13	4,44	4,87	2,69	7,57	1,7
14	4,20	4,31	2,68	6,99	1,67
15	3,48	3,87	2,41	6,27	1,8
16	10,51	10,45	2,57	13,02	1,24
17	4,34	4,97	2,67	7,63	1,76
18	4,42	5,09	2,75	7,84	1,77
19	3,59	4,37	2,43	6,80	1,9
20	4,21	4,52	2,50	7,01	1,67
21	4,05	5,39	3,11	8,50	2,1
22	4,65	5,95	3,07	9,03	1,94
23	3,77	4,92	2,51	7,42	1,97
24	4,65	5,87	3,21	9,09	1,96
25	3,72	6,05	2,42	8,48	2,28
26	2,67	3,50	2,15	5,65	2,11
27	6,87	8,34	3,13	11,47	1,67
28	4,34	5,36	2,45	7,81	1,8
32	9,44	21,21	0	21,21	2,25
LGE22	3,62	4,57	2,86	7,44	2,05
LGE64	16,71	20,64	6,67	27,31	1,63
W	62,17	66,44	3,76	70,20	1,13
Z	16,03	19,30	6,40	25,70	1,6
Total	8,75	10,17	4,44	14,62	1,67
