# Supplementary material for: Deep landscape update of dispersed and tandem repeats in the genome model of the red jungle fowl, Gallus gallus, using a series of de novo investigating tools
Source: BMC Genomics. 2016 Aug 19;17:659. doi: 10.1186/s12864-016-3015-5 (PMC4992247; doi:10.1186/s12864-016-3015-5)
Supplement: Additional file 7: — Correspondence between the names of consensus describing TEs in Repbase and ISB, and the TE models calculated with REPET. Results are summarized within a table. (ODS 27 kb) [file 12864_2016_3015_MOESM7_ESM.ods]

## Sheet: Feuille2
Additional File 7: Correspondence between the names of consensus sequences describing TEs in Repbase and ISB, and the TE models calculated with REPET
Repbase and ISB Names	Name in our annotation	TE types
CR1AVI, CR1_B, CR1-B2, CR1-C2, CR1-C3, CR1-C4, CR1-C, CR1-D2, CR1-D, CR1_F, CR1-F2, CR1-G, CR1_GG, CR1-H2, CR1-H, CR1L, CR1-X1_3end, CR1-X2_3end, CR1-Y1_Aves, CR1-Y2_Aves, CR1-Y2, CR1-Y3, CR1-Y4, CR1-Y	CR1	LINE
Absent	Ancestral_LTR_group_1	LTR
Absent	Ancestral_LTR_group_2	LTR
Absent	Ancestral_LTR_group_3	LTR
Absent	Ancestral_LTR_group_4	LTR
Birddawg_I, Birddawg_LTR, GGERV10_LTR, GGERV10_RT, GGERV11_RT, GGERV20_I, GGERV23_LTR	BIRDDAWG	LTR
GGERVK1, GGLTR1	EAV	LTR
GGLTR10A_LTR, GGLTR10B_LTR, GGLTR10C1_LTR, GGLTR10C2_LTR, GGLTR10C_I, GGLTR10D_I, GGLTR10D_LTR	EAV-HP	LTR
GGERVK10	ERV2	LTR
GGLTR7A_LTR, GGLTR7B_LTR, GGLTR7_I	ERV7	LTR
GGLTR11_LTR, GGLTR11_I	ERV11	LTR
GGERVL-A, GGERVL-C, GGLTR3B2, GGLTR3B3, GGLTR3B4, GGLTR3C1, GGLTR3C2, GGLTR3D, GGLTR3E1_LTR, GGLTR3E3_LTR, GGLTR3F1_LTR, GGLTR3G2, Kronos_I, Kronos_LTR	Kronos	LTR
GGLTR4A, GGLTR4B	putative_LTR_group4	LTR
GGLTR9_LTR	putative_LTR_group9	LTR
GGLTR12A, GGLTR12B, GGLTR12C	putative_LTR_group12	LTR
GGERV22_LTR	putative_LTR_group22	LTR
GGERV28_LTR	putative_LTR_group28	LTR
GGERV30_LTR, GGERV21_LTR	putative_LTR_group30	LTR
Absent	Retrocalimero	LTR
Absent	Retrosaturnin	LTR
Absent	RetroTux	LTR
Soprano_I, Soprano_LTR, ENS1B-LTR	Soprano	LTR
Charlie12_GG, Charlie12_Gga	Charlie	TIR
Charlie-Galluhop, Mariner1b_GG	Charlie-Galluhop	TIR
Galluhop	Galluhop	TIR
Mariner1_GG,	Mariner1_GG	TIR
Hitchcock_LTR	Hitchcock
Absent	undetermined_group_1	undefined
Absent	undetermined_group_2	undefined
Absent	undetermined_group_3	undefined
Absent	undetermined_group_4	undefined
Absent	undetermined_group_5	undefined
Absent	undetermined_group_6	undefined
Z_Rep	Z_rep	undefined
