# Supplementary material for: Deep landscape update of dispersed and tandem repeats in the genome model of the red jungle fowl, Gallus gallus, using a series of de novo investigating tools
Source: BMC Genomics. 2016 Aug 19;17:659. doi: 10.1186/s12864-016-3015-5 (PMC4992247; doi:10.1186/s12864-016-3015-5)
Supplement: Additional file 12: — Characteristics of the 54 neogenes derived from DNA transposons in the human and RJF genomes. A table summarize the features of 54 genes derived from DNA transposons in the human and RJF genomes. (ODT 32 kb) [file 12864_2016_3015_MOESM12_ESM.odt]

Additional File 12. Characteristics of 54 neogenes derived from DNA transposons in the human genome and RJF (typed in blue) genomes.
Transposon family on origin
Related DNA transposon 
Neogene names & synonyms in human
Protein size (aa)*
Acc. Number in the NBRF database
Chromosomal location in 
human
Chicken orthologs
(NCBI or ENSEMBL)
Protein size (aa)*
Chromosomal location in chicken or taxonomic presence
Ginger
Ginger1
GIN1 (C5orf30)
522
NP_060146.2
5q21.1
XP_004949361
526
Z

Ginger2
KRBA2
492
NP_998762.1
17p13.1


P only in Eutheria

Ginger2-hobo
SCAND3 (ZBED9; Buster4 ; Charlie 10; ZNF452)
1325
NP_443155
6p21.33 


P only in Theria

hobo
ZBED1 (hDREF)
694
NP_004720
Xp22.33 & Yp11
XP_004938502
695
1

hobo
ZBED2
218
NP_078784
3q13.2


P only in Eutheria

hobo
ZBED3
234
NP_115743
5q13.3


P only in Eutheria

hobo
ZBED4
1171
NP_055653 
22q13.33
NM_001199541.1
1172
1

hobo
ZBED5 (Charlie 1 ; Buster 1)
693
NP_001137139.1
11p15.3


P in Amniota, L in Sauropsides

hobo
ZBED6
979
NP_001167579.1
1q32


P in Amniota, L in Birds

hobo
GTF2IRD2 (Charlie 8)
949
NP_001003795.1
7q11.23
XP_004946491
1062
19

hobo
ZBED8 (Buster3 )
594
NP_071373.2
5q33.3 


P in Chordata; L in Birds
IS630-Tc1-mariner
Pogo
Centromer protein B (CENP-B)
599
NP_001801.1
20p13


P only in Theria

Pogo
Jerky (JRK)
568
NP_003715.2
8q24.3


P in Sauropsides, L in Birds

Pogo
Jerky-like (JRKL
524
NP_001248762.1
11q21


P in Tetraopoda, L in Sauropsides

Pogo
Tigger TE-derived 1 (TIGD1)
591
NP_663748
2q37.1


P in Boreoeutheria, L in Birds

Pogo
Tigger TE-derived 2 (TIGD2)
525
NP_663761
4q22.1


P in Tetrapoda, L in Birds

Pogo
Tigger TE-derived 3 (TIGD3)
471
NP_663771.1
11q13.1
ENSGALT00000043192
431
2

Pogo
Tigger TE-derived 4 (TIGD4)
512
NP_663772
4q31.3
ENSTGUG00000005046

4

Pogo
Tigger TE-derived 5 (TIGD5)
593
NP_116251.3
8q24.3
XP_004940149
544
2

Pogo
Tigger TE-derived 6 (TIGD6)
521
NP_112215.1
5q32


P in Tetrapoda, L in Sauropsides

Pogo
Tigger TE-derived 7 (TIGD7)
549
NP_149985
16p13.3


P only in Theria

Tc2
POGK
609
NP_060012.3
1q24.1


Gene fossil in Chromosome 3 [GG4: 125200322 - 125201393]

Tc2
POGZ
1410
NP_055915.2
1q21.3
XP_004948432.1
1386
25

Hsmar1
SETMAR (Metnase)
684
NP_006506.3
3p26.1


Own to Primate
P
P
THAP0 (PRKRIR; DAP4)
761
NP_004696.2
11q13.5
XP_425679 
891
1

P
THAP1
213
NP_060575.1
8p11.21
XP_004949398
244
Z

P
THAP2
228
NP_113623.1
12q21.1


P in  Euteleostomi , L in Birds

P
THAP3
175
NP_612359 
1p36.31


P in  Euteleostomi , L in Birds

P
THAP4
577
NP_057047.3
2q37.3
XP_004937062
202
9

P
THAP5
395
NP_001123947
7q31.1
XP_416027
413
1

P
THAP6
222
NP_653322
4q21.1


P in  Euteleostomi , L in Birds

P
THAP7
309
NP_001008695.1
22q11.2
XP_001235650
267
Scaffold AADN03026676.1
[GG4: 79-2997]

P
THAP8
274
NP_689871
19q13.12


P in Amniota, L in Birds

P
THAP9 (Phsa)
903
NP_078948.3
4q21.22
XP_420555.4
857
4

P
THAP10
257
NP_064532
15q23


P in Eutheria

P
THAP11
314
NP_065190
16q22.1
ENSACAT00000001443
277
11
PIF-Harbinger
Harbinger
HARBI1
349
NP_776172
11p11.2
XP_421117
348
5

Harbinger
nuclear apoptosis-inducing factor 1 (NAIF1)
327
NP_931045
9q34.11
XP_415512
330
17
piggyBac
piggyBac
PiggyBac-derived 1 (PGBD1)
809
NP_115896.1
6p22.1


P only in Theria

piggyBac
PiggyBac-derived 2 (PGBD2)
341
NP_001017434.1
1q44


P only in Theria

piggyBac
PiggyBac-derived 3 (PGBD3)
593
NP_736609
10q11


P only in Strepsirrhini

piggyBac
PiggyBac-derived 4 (PGBD4)
585
NP_689808.2
15q14


P in Chordata; L in Sauria

piggyBac
PiggyBac-derived 5 (PGBD5)
554
NP_078830.2
1q42.13
XP_004935545
409
3
Polinton-Marverik
Polinton
KRBA (KRAB-A1)
1030
NP_115923.2
7q36


P only in Theria
Transib
Transib
RAG1
1043
NP_000439.1
11p13
XP_421090
1041
5
Transib
Transib
RAG2
527
NP_001230715.1
11p13
AAA49052.1
528
5
Transposon family on origin
Related DNA transposon 
Neogene names & synonyms in human
Protein size (aa)*
Acc. Number in the NBRF database
Chromosomal location in 
human
Chicken orthologs
(NCBI or ENSEMBL)
Protein size (aa)*
Chromosomal location in chicken or taxonomic presence
Crypton
Crypton
KCTD1
865
NP_001136202
18q11.2
XP_004939868
267
2

Crypton
KIAA1958a
744
NP_597722
9q32
XP_004949571
733
Z

Crypton
QRICH1
776
NP_060200
3p21.31
XP_003642053
773
12

Crypton
ZMYM2
1377
NP_003444
13q11-q12
XP_004938872
732
1

Crypton
ZMYM3
495
NP_001164634
Xq13.1
XP_420201
1433
4

Crypton
ZMYM4
1548
NP_005086
1p32-p34
XP_004947829
1514
23

Crypton
ATF7IP
1270
NP_060649  
12p13.1
XP_416205
1085
1
Zirupton
Zisupton
HMGXB3
1106
NP_002600
5q33.1
XP_414598
1453
13
*, sizes in amino acids (a.a.) were calculated from the largest ORF found in mRNA; **, DBD = DNA binding domain and CatD = catalytic domain. ?, located domains with no definitely characterized function; ***, the presence of neogenic orthologues in databases was checked using BLASP and genome browsers at http://blast.ncbi.nlm.nih.gov.gate1.inist.fr/Blast.cgi?PROGRAM=blastp&BLAST_PROGRAMS=blastp&PAGE_TYPE=BlastSearch&SHOW_DEFAULTS=on&LINK_LOC=blasthome, http://genome.ucsc.edu/, http://www.dyogen.ens.fr/genomicus-67.01/cgi-bin/search.pl.  Related neogenes are listed in families and alternately shaded in grey or unshaded. In the last Column, P =Presence and L : Lost.
