# Supplementary material for: Deep landscape update of dispersed and tandem repeats in the genome model of the red jungle fowl, Gallus gallus, using a series of de novo investigating tools
Source: BMC Genomics. 2016 Aug 19;17:659. doi: 10.1186/s12864-016-3015-5 (PMC4992247; doi:10.1186/s12864-016-3015-5)
Supplement: Additional file 13: — The number of RM annotations that had no equivalent in the [TE + DM] annotation. Results are summarized within a table between both approaches. (ODS 36 kb) [file 12864_2016_3015_MOESM13_ESM.ods]

## Sheet: subtract_TEDM_isb_report
Additional File 13 : Inventory of the number RM annotations that had no equivalent in the [TE+DM] annotation
RepeatMasker consensuses highlighted in yellow were consensus sequences corresponding to repeated genes coding structural RNA. Those highlighted in grey and blue corresponded to satellite DNA repeats and consensuses belonging to one of the 24 TE models calculated with REPET, respectively. The 171 remaining consensuses that were not highlighted had no equivalent in our 34 models. In lane 246 avera…
Repbase and ISB consensuses	Number of copies	Size of the smallest element	Size of the largest element	Averaged percentage of sequence divergence of each annotation with its consensus
AmnSINE1	1528	1	510	27
AmnSINE2	129	45	265	27
CR1-11_Crp	2751	1	1361	28
CR1-12_AMi	85	1	608	27
CR1-13_AMi	1015	1	674	26
CR1-16_AMi	349	1	659	26
CR1-1_Amn	410	1	476	26
CR1-3_Croc	608	1	554	29
CR1-8_Crp	564	1	1007	27
CR1-B	145	1	4951	11
CR1-B2	398	1	1062	11
CR1-C	629	1	3052	13
CR1-C2	313	1	2169	12
CR1-C3	640	1	1845	15
CR1-C4	1855	1	3170	17
CR1-D	551	1	1961	14
CR1-D2	1372	1	955	15
CR1-E	1000	1	2019	15
CR1-F	366	1	3105	19
CR1-F0	316	1	975	19
CR1-F2	2039	1	1107	20
CR1-G	327	1	2559	14
CR1-H	492	1	2646	13
CR1-H2	450	1	980	16
CR1-L3A_Croc	2195	1	1651	30
CR1-L3B_Croc	3582	1	2197	28
CR1-X	1158	1	1183	18
CR1-X1	950	1	561	16
CR1-X2	2029	1	806	19
CR1-Y	400	1	2310	21
CR1-Y1_Aves	2601	1	1333	22
CR1-Y2	455	1	1816	26
CR1-Y2_Aves	4118	1	1480	27
CR1-Y3	423	1	866	14
CR1-Y4	1148	1	3576	18
CR1AVI	13	2	122	20
CRP1	95	10	234	28
Char12Mar1_GG	488	1	1398	16
Charlie12_GG	97	1	748	18
Charlie12_GGa	36	1	914	18
Charlie7_Aves	82	5	1780	22
Charlie7a_Aves	82	18	319	20
Chompy-11C_Croc	291	2	289	30
Chompy-11I_Croc	97	29	302	31
Chompy-1_Croc	788	2	87	22
Chompy-2353_AMi	252	11	255	25
Chompy-2_Croc	575	5	80	23
Chompy-334_AMi	57	38	276	31
Chompy-3_Croc	344	6	131	24
Chompy-5_Croc	145	42	112	26
Chompy-6_Croc	745	1	556	30
Chompy-7_Croc	347	11	406	30
DIRS-1_AMi	44	31	348	23
DNA-12_Crp	14	15	342	25
EAVHP_I-int	24	2	1768	15
ENS1-LTR	34	1	1013	6
ENS1-int	25	4	1346	11
ENS1B-LTR	50	1	934	11
ENS3-int	120	1	1871	19
Eulor1	69	35	337	25
Eulor10	50	38	281	26
Eulor11	127	8	502	25
Eulor12	57	51	173	27
Eulor2A	73	55	305	26
Eulor2B	96	14	279	25
Eulor2C	68	47	173	27
Eulor3	48	61	272	26
Eulor4	41	46	469	26
Eulor5A	155	15	318	27
Eulor5B	54	42	191	26
Eulor6A	28	55	240	26
Eulor6B	117	13	352	25
Eulor6C	24	19	187	26
Eulor6D	108	43	308	28
Eulor6E	39	47	274	28
Eulor7	17	45	197	25
Eulor8	197	52	533	28
Eulor9A	106	40	287	26
Eulor9B	13	57	168	28
Eulor9C	250	11	271	24
GGERV10_LTR	104	1	224	13
GGERV11_LTR	81	5	103	26
GGERV20_I-int	82	1	5385	12
GGERV21_LTR	436	1	318	17
GGERV22_LTR	910	1	349	18
GGERV28_I-int	175	1	3319	28
GGERV28_LTR	25	2	547	9
GGERV30_LTR	60	1	331	9
GGERVK1-int	42	2	2626	8
GGERVK10-int	49	1	3023	21
GGERVL-A-int	165	1	5991	16
GGERVL-B-int	175	1	5339	15
GGERVL-C-int	87	1	5059	16
GGERVL18-LTR	379	1	346	14
GGERVL18-int	123	1	5280	17
GGLTR1	5	22	241	13
GGLTR10A	3	270	290	3
GGLTR10B	4	69	248	1
GGLTR10C2	19	1	156	13
GGLTR10D-int	12	1	807	5
GGLTR10C-int	8	4	2611	7
GGLTR10C1	7	1	288	11
GGLTR10D	9	10	347	12
GGLTR11	143	1	539	4
GGLTR11-int	396	1	2698	17
GGLTR12A	7	1	782	20
GGLTR12B	21	1	216	9
GGLTR12C	66	1	674	15
GGLTR3A	43	1	582	15
GGLTR3B1	24	1	525	6
GGLTR3B2	11	1	570	9
GGLTR3B3	8	1	502	12
GGLTR3B4	34	1	551	11
GGLTR3C1	33	1	530	12
GGLTR3C2	45	1	620	16
GGLTR3D	73	1	664	15
GGLTR3E1	38	2	382	9
GGLTR3E2	38	2	582	14
GGLTR3E3	5	1	65	10
GGLTR3F1	23	1	571	10
GGLTR3F2	33	1	518	3
GGLTR3G1	37	1	517	6
GGLTR3G2	41	1	584	13
GGLTR4A	34	1	608	17
GGLTR4B	2177	1	346	15
GGLTR5A	521	1	328	12
GGLTR5B	456	1	590	22
GGLTR6	232	1	544	18
GGLTR7-int	165	1	1321	18
GGLTR7A	518	1	6483	15
GGLTR7B	147	1	621	7
GGLTR8A	62	1	597	18
GGLTR8B	1197	1	995	19
GGLTR9	2366	1	1023	23
Gypsy-5_AMi-I	611	1	363	17
Gypsy-5_AMi-LTR	23	54	561	29
HY1	1	111	111	13
HY3	1	100	100	6
Harbinger-N1_Croc	604	3	100	14
Harbinger-N276_AMi	333	29	132	26
Harbinger-N96_AMi	101	23	88	25
IS1	1	76	76	23
IS10	1	98	98	24
IS186	1	60	60	20
IS30	2	42	125	23
L2-1_AMi	404	2	951	20
L2-1_Crp	40	36	1006	28
L2-3_AMi	50	48	378	28
L2-3_Crp	670	1	880	24
LFSINE_Vert	1458	4	443	26
LmeSINE1c	3	80	176	17
MER121B	49	34	360	31
MER123	46	52	275	25
MER125	196	33	194	25
MER126	304	5	456	24
MER127	181	23	358	25
MER129	75	59	378	26
MER130	323	24	883	29
MER131	549	5	219	30
MER132	79	39	186	26
MER133A	78	48	120	27
MER133B	97	9	126	27
MER134	109	26	434	28
MER136	34	63	313	25
MIR1_Amn	1153	3	269	24
MIR_Aves1	1273	5	246	26
MIR_Aves2	747	14	248	26
MamRTE1	18	44	518	24
Mariner1_GG	123	1	1310	30
Mariner1b_GG	64	1	554	16
OldhAT1	478	8	1093	16
Penelope1_Vert	126	3	614	28
RSV-LTR	1	18	18	15
RSV-int	14	1	576	28
TguLTR5d	128	1	240	12
TguLTR5e	811	1	580	24
Tn1000	4	41	83	25
UCON1	373	2	491	14
UCON100	24	44	119	25
UCON103	1	36	36	22
UCON11	71	27	420	8
UCON12	112	51	418	23
UCON12A	43	53	353	23
UCON14	122	40	251	23
UCON15	56	3	295	25
UCON16	50	36	216	26
UCON17	42	57	320	24
UCON18	40	48	307	28
UCON19	32	56	312	25
UCON2	252	3	537	26
UCON20	53	55	501	27
UCON21	26	53	240	25
UCON22	74	45	279	28
UCON23	30	7	173	26
UCON24	26	38	370	22
UCON25	40	39	190	24
UCON26	277	9	309	27
UCON27	98	19	616	29
UCON28a	127	38	608	26
UCON28b	77	56	495	27
UCON28c	75	51	587	29
UCON29	723	4	424	26
UCON31	188	16	395	27
UCON4	168	3	306	27
UCON49	108	49	356	24
UCON5	145	26	390	25
UCON51	73	17	251	25
UCON56	19	35	144	26
UCON57	31	37	88	23
UCON6	147	12	385	21
UCON60	6	87	116	26
UCON61	14	64	139	25
UCON62	29	50	181	19
UCON63	12	55	156	27
UCON64	302	38	513	23
UCON65	38	70	337	28
UCON66	97	5	432	30
UCON67	27	31	119	29
UCON68	13	36	92	19
UCON69	445	9	347	16
UCON7	138	30	347	26
UCON70	53	14	247	24
UCON71	4	66	177	23
UCON71_Crp	32	44	271	24
UCON75	11	99	191	24
UCON78	252	10	428	20
UCON8	398	12	810	25
UCON80	35	32	137	27
UCON80_AMi	70	24	194	25
UCON84	139	32	600	25
UCON86	64	40	541	26
UCON89	74	2	271	27
UCON9	26	4	243	26
UCON92	12	8	130	25
UCON96	15	18	150	23
UCON97	66	40	297	22
UCON99	56	40	303	25
X13_LINE	81	14	536	26
X1_LINE	119	29	585	27
X2_LINE	335	1	553	26
X5B_LINE	13	59	197	28
X7A_LINE	17	13	215	24
X7B_LINE	29	42	196	28
X7C_LINE	34	2	203	25
X8_LINE	28	74	327	29
X9_LINE	71	63	507	25
hAT-16_Crp	18	30	798	29
hAT6-N1_Croc	841	4	356	23
Averages	302,53	21,09	755,15	21,19
GGCAN	54	3	354	9
REP131	4498	1	1577	26
5S	23	9	121	27
LSU-rRNA_Cel	3	21	70	28
LSU-rRNA_Hsa	102	1	1498	14
SSU-rRNA_Hsa	29	10	1161	20
U1	42	3	165	18
U13	1	93	93	21
U14	3	91	98	15
U17	1	202	202	14
U2	35	3	189	20
U3	4	33	214	17
U4	7	57	144	26
U5	13	7	116	17
U6	27	5	107	17
tRNA-Ala-GCA	1	42	42	28
tRNA-Ala-GCG	4	51	73	19
tRNA-Ala-GCY	23	26	74	8
tRNA-Ala-GCY_	2	64	73	7
tRNA-Arg-AGA	3	69	94	13
tRNA-Arg-AGG	7	2	72	6
tRNA-Arg-CGA	1	72	72	7
tRNA-Arg-CGG	1	73	73	8
tRNA-Arg-CGY_	5	42	73	4
tRNA-Asn-AAC	10	40	75	5
tRNA-Asp-GAY	10	43	75	2
tRNA-Cys-TGY	11	72	75	6
tRNA-Gln-CAA	2	55	74	4
tRNA-Gln-CAG	5	72	72	11
tRNA-Glu-GAA	1	72	72	6
tRNA-Glu-GAG_	15	3	72	1
tRNA-Gly-GGA	7	56	72	10
tRNA-Gly-GGY	8	71	74	2
tRNA-His-CAY_	10	67	74	2
tRNA-Ile-ATA	2	96	96	10
tRNA-Ile-ATC	1	63	63	0
tRNA-Ile-ATT	7	2	27	22
tRNA-Leu-CTA	1	82	82	3
tRNA-Leu-CTG	7	14	83	0
tRNA-Leu-CTY	4	82	85	11
tRNA-Leu-TTA	2	83	83	2
tRNA-Leu-TTG	5	36	106	14
tRNA-Lys-AAA	6	73	75	5
tRNA-Lys-AAG	11	2	74	6
tRNA-Met	2	73	76	9
tRNA-Met-i	2	73	73	7
tRNA-Met_	13	9	75	7
tRNA-Phe-TTY	5	73	73	10
tRNA-Pro-CCA	5	42	74	8
tRNA-Pro-CCG	5	39	74	5
tRNA-Pro-CCY	8	32	73	7
tRNA-SeC(e)-TGA	3	76	86	6
tRNA-Ser-AGY	7	34	85	16
tRNA-Ser-TCA	2	67	82	6
tRNA-Ser-TCA_	1	83	83	14
tRNA-Ser-TCG	5	82	82	26
tRNA-Ser-TCY	7	6	82	9
tRNA-Thr-ACA	5	73	75	8
tRNA-Thr-ACG	1	72	72	4
tRNA-Thr-ACG_	1	52	52	6
tRNA-Thr-ACY	3	74	74	17
tRNA-Trp-TGG	6	72	75	10
tRNA-Tyr-TAC	13	11	90	5
tRNA-Val-GTA	1	73	73	2
tRNA-Val-GTG	7	66	76	2
tRNA-Val-GTY	6	73	76	8
tRNA-Val-GTY	54	3	354	4

## Sheet: Feuille2
cons	copies	min_size	mean_size	max_size	mean_divergence
AmnSINE1	1511	10	145	509	27
AmnSINE2	128	44	126	264	27
CR1-11_Crp	2707	1	204	1360	28
CR1-12_AMi	83	3	144	607	27
CR1-13_AMi	996	1	146	673	26
CR1-16_AMi	344	1	153	658	26
CR1-1_Amn	401	1	96	475	26
CR1-3_Croc	574	1	84	553	29
CR1-8_Crp	561	1	210	1006	27
CR1-B	47	1	26	390	11
CR1-B2	94	1	13	266	11
CR1-C	117	1	29	271	13
CR1-C2	88	1	19	258	12
CR1-C3	270	1	94	708	15
CR1-C4	626	1	77	1710	17
CR1-D	242	1	60	1569	14
CR1-D2	547	1	13	358	15
CR1-E	455	1	62	838	15
CR1-F	117	1	40	1301	19
CR1-F0	126	1	10	144	19
CR1-F2	584	1	11	314	20
CR1-G	113	1	18	219	14
CR1-H	157	1	12	281	13
CR1-H2	242	1	16	323	16
CR1-L3A_Croc	2146	1	217	1650	30
CR1-L3B_Croc	3532	1	204	2196	28
CR1-X	714	1	35	1182	18
CR1-X1	647	1	17	246	16
CR1-X2	1280	1	17	367	19
CR1-Y	193	1	51	660	21
CR1-Y1_Aves	1616	1	34	593	22
CR1-Y2	212	1	18	304	26
CR1-Y2_Aves	2951	1	55	737	27
CR1-Y3	144	1	16	495	14
CR1-Y4	405	1	16	735	18
CR1AVI	11	1	29	121	20
CRP1	94	9	113	233	28
Char12Mar1_GG	167	1	10	304	16
Charlie12_GG	54	1	11	92	18
Charlie12_GGa	13	1	6	32	18
Charlie7_Aves	81	6	289	1779	22
Charlie7a_Aves	82	17	156	318	20
Chompy-11C_Croc	286	1	122	288	30
Chompy-11I_Croc	96	28	126	301	31
Chompy-1_Croc	784	1	59	86	22
Chompy-2353_AMi	250	10	105	254	25
Chompy-2_Croc	570	4	60	79	23
Chompy-334_AMi	57	37	135	275	31
Chompy-3_Croc	343	5	74	130	24
Chompy-5_Croc	144	41	79	111	26
Chompy-6_Croc	734	6	141	555	30
Chompy-7_Croc	345	10	135	405	30
DIRS-1_AMi	43	30	107	347	23
DNA-12_Crp	14	14	203	341	25
EAVHP_I-int	9	1	56	87	15
ENS1-LTR	6	1	5	6	6
ENS1-int	1	3	3	3	11
ENS1B-LTR	15	1	2	6	11
ENS3-int	83	1	402	1870	19
Eulor1	67	34	170	336	25
Eulor10	47	37	134	280	26
Eulor11	125	7	170	501	25
Eulor12	57	50	108	172	27
Eulor2A	73	54	152	304	26
Eulor2B	92	13	139	278	25
Eulor2C	67	46	117	172	27
Eulor3	48	60	137	271	26
Eulor4	41	45	182	468	26
Eulor5A	153	14	138	317	27
Eulor5B	54	41	120	190	26
Eulor6A	28	54	144	239	26
Eulor6B	117	12	146	351	25
Eulor6C	24	18	101	186	26
Eulor6D	108	42	153	307	28
Eulor6E	39	46	130	273	28
Eulor7	17	44	121	196	25
Eulor8	197	51	191	532	28
Eulor9A	106	39	126	286	26
Eulor9B	13	56	107	167	28
Eulor9C	245	10	89	270	24
GGCAN	40	2	178	353	9
GGERV10_LTR	19	1	4	17	13
GGERV11_LTR	75	4	76	102	26
GGERV20_I-int	9	1	33	79	12
GGERV21_LTR	369	1	41	228	17
GGERV22_LTR	816	1	34	310	18
GGERV28_I-int	62	2	165	916	28
GGERV28_LTR	2	1	1	2	9
GGERV30_LTR	16	1	13	66	9
GGERVK1-int	21	1	85	485	8
GGERVK10-int	8	4	49	140	21
GGERVL-A-int	36	1	26	160	16
GGERVL-B-int	32	1	13	135	15
GGERVL-C-int	26	1	36	253	16
GGERVL18-LTR	184	1	13	84	14
GGERVL18-int	48	1	17	192	17
GGLTR1	1	21	21	21	13
GGLTR10C-int	1	3	3	3	7
GGLTR10C1	1	2	2	2	11
GGLTR10D	1	17	17	17	12
GGLTR11-int	301	1	301	1989	17
GGLTR12A	2	1	31	62	20
GGLTR12B	8	1	2	7	9
GGLTR12C	19	1	4	17	15
GGLTR3A	1	25	25	25	15
GGLTR3B1	3	1	99	295	6
GGLTR3B2	5	1	24	106	9
GGLTR3B3	1	2	2	2	12
GGLTR3B4	6	1	12	55	11
GGLTR3C1	11	1	5	19	12
GGLTR3C2	13	1	8	31	16
GGLTR3D	35	1	9	143	15
GGLTR3E2	1	2	2	2	14
GGLTR3E3	4	1	5	11	10
GGLTR3F1	3	1	4	10	10
GGLTR3G1	34	1	23	78	6
GGLTR3G2	22	1	22	168	13
GGLTR4A	2089	1	78	201	17
GGLTR4B	482	1	68	181	15
GGLTR5A	339	1	11	151	12
GGLTR5B	168	1	2	66	22
GGLTR6	155	1	154	444	18
GGLTR7-int	164	1	365	1321	18
GGLTR7A	21	1	9	53	15
GGLTR7B	4	3	5	9	7
GGLTR8A	1165	1	182	994	18
GGLTR8B	2270	1	178	1022	19
GGLTR9	520	1	103	285	23
Gypsy-5_AMi-I	23	53	196	560	17
Gypsy-5_AMi-LTR	2	42	66	90	29
HY1	1	110	110	110	13
HY3	1	99	99	99	6
Harbinger-N1_Croc	601	2	71	99	14
Harbinger-N276_AMi	325	28	76	131	26
Harbinger-N96_AMi	101	22	65	87	25
IS1	1	75	75	75	23
IS10	1	97	97	97	24
IS186	1	59	59	59	20
IS30	2	41	82	124	23
L2-1_AMi	400	1	228	950	20
L2-1_Crp	40	35	248	1005	28
L2-3_AMi	50	47	136	377	28
L2-3_Crp	664	21	133	879	24
LFSINE_Vert	1451	3	139	442	26
LmeSINE1c	3	79	111	175	17
MER121B	47	33	133	359	31
MER123	45	51	172	274	25
MER125	193	32	116	193	25
MER126	303	4	157	455	24
MER127	180	22	169	357	25
MER129	74	58	192	377	26
MER130	321	23	208	882	29
MER131	546	4	113	218	30
MER132	79	38	128	185	26
MER133A	78	47	81	119	27
MER133B	94	8	82	125	27
MER134	107	25	131	433	28
MER136	33	62	175	312	25
MIR1_Amn	1143	2	104	268	24
MIR_Aves1	1257	4	111	245	26
MIR_Aves2	741	13	106	247	26
MamRTE1	18	43	169	517	24
Mariner1_GG	21	1	34	557	30
Mariner1b_GG	10	1	8	64	16
OldhAT1	478	7	181	1092	16
Penelope1_Vert	125	2	200	613	28
REP131	4448	1	193	1576	26
RSV-int	7	28	53	98	28
TguLTR5d	104	1	33	231	12
TguLTR5e	714	1	25	289	24
Tn1000	4	40	56	82	25
UCON1	372	1	160	490	14
UCON100	22	43	85	118	25
UCON103	1	35	35	35	22
UCON11	71	26	190	419	8
UCON12	111	50	142	417	23
UCON12A	40	52	154	352	23
UCON14	122	39	108	250	23
UCON15	56	2	140	294	25
UCON16	47	35	118	215	26
UCON17	41	56	187	319	24
UCON18	40	47	164	306	28
UCON19	31	55	169	311	25
UCON2	248	2	140	536	26
UCON20	52	54	217	500	27
UCON21	25	52	129	202	25
UCON22	72	44	138	278	28
UCON23	30	6	110	172	26
UCON24	26	37	163	369	22
UCON25	40	38	124	189	24
UCON26	276	8	134	308	27
UCON27	98	18	206	615	29
UCON28a	123	37	188	607	26
UCON28b	76	55	216	494	27
UCON28c	75	50	215	586	29
UCON29	716	3	153	423	26
UCON31	186	15	164	394	27
UCON4	168	2	133	305	27
UCON49	106	48	151	355	24
UCON5	144	25	150	389	25
UCON51	73	16	120	250	25
UCON56	15	34	104	143	26
UCON57	31	36	67	87	23
UCON6	147	11	158	384	21
UCON60	4	86	97	115	26
UCON61	14	63	105	138	25
UCON62	29	49	109	180	19
UCON63	12	54	109	155	27
UCON64	299	37	154	512	23
UCON65	38	69	162	336	28
UCON66	97	4	182	431	30
UCON67	27	30	81	118	29
UCON68	13	35	61	91	19
UCON69	444	8	124	346	16
UCON7	137	29	142	346	26
UCON70	52	13	114	246	24
UCON71	4	65	131	176	23
UCON71_Crp	31	43	164	270	24
UCON75	11	98	137	190	24
UCON78	252	9	157	427	20
UCON8	395	11	171	809	25
UCON80	35	31	98	136	27
UCON80_AMi	70	23	107	193	25
UCON84	139	31	203	599	25
UCON86	64	39	180	540	26
UCON89	74	1	142	270	27
UCON9	26	3	150	242	26
UCON92	12	7	88	129	25
UCON96	15	17	95	149	23
UCON97	65	39	128	296	22
UCON99	56	39	145	302	25
X13_LINE	81	13	165	535	26
X1_LINE	119	28	206	584	27
X2_LINE	328	1	167	552	26
X5B_LINE	13	58	114	196	28
X7A_LINE	16	12	112	214	24
X7B_LINE	28	41	109	195	28
X7C_LINE	34	1	115	202	25
X8_LINE	28	73	202	326	29
X9_LINE	69	62	218	506	25
hAT-16_Crp	18	30	122	798	29
hAT6-N1_Croc	841	4	144	356	23
					6
					22
					31
